# Supplementary material for: Quality by Design-Optimized Glycerosome-Enabled Nanosunscreen Gel of Rutin Hydrate
Source: Gels. 2023 Sep 15;9(9):752. doi: 10.3390/gels9090752 (PMC10531150; doi:10.3390/gels9090752)
Supplement: Supplementary file 1 [file gels-09-00752-s001.zip]

Archive with 1 entries (1 files):
- gels-2543199-supplementary.pdf
